# Supplementary material for: Comparative Peptidomics Analysis of Milk Fermented by Lactobacillus helveticus
Source: Foods. 2022 Dec 1;11(23):3885. doi: 10.3390/foods11233885 (PMC9736952; doi:10.3390/foods11233885)
Supplement: Supplementary file 1 [file foods-11-03885-s001.zip]

Archive with 1 entries (1 files):
- foods-1999224-supplementary.xlsx
