# Supplementary material for: Comparative Peptidomics Analysis of Milk Fermented by Lactobacillus helveticus
Source: Foods. 2022 Dec 1;11(23):3885. doi: 10.3390/foods11233885 (PMC9736952; doi:10.3390/foods11233885)
Supplement: Supplementary file 1 [file foods-11-03885-s001.zip › foods-1999224-supplementary.xlsx]

## Sheet: Table S1
Table S1. Partitioning of αS1 and β-casein according to heat map of αS1-casein and β-casein.
Protein	Section	No.	ATCC15009	DQHXN-Q32M42	DYNDL36-6	Position
αS1-casein	Ⅰ	1	+	+	+	1-19
	Ⅱ	2	+	+	-	20-43
	Ⅲ	3	-	-	-	44-49
		4	-	+	-	50-63
		5	-	-	-	64-77
	Ⅳ	6	+	+	+	78-101
	Ⅴ	7	+	+	-	102-124
	Ⅵ	8	+	+	+	125-130
		9	-	+	+	131-142
		10	-	+	-	143-157
	Ⅶ	11	-	-	-	158-166
		12	+	-	+	167-169
		13	-	-	-	170-172
		14	+	-	+	173-175
	Ⅷ	15	+	+	+	176-199
β-casein	Ⅰ	1	+	-	-	3-5
		2	-	-	-	6-21
		3	+	-	-	22-27
	Ⅱ	4	+	-	+	28-40
	Ⅲ	5	+	+	+	41-128
	Ⅳ	6	+	+	-	129-142
	Ⅴ	7	+	+	+	143-209
1"+" means that the strain can cleave the region of the corresponding protein; "-" means that the strain can’t cleave the region of the corresponding protein.

## Sheet: Table S2
Table S2. Bioactive peptides identified in the fermented milk samples of Lactobacillus helveticus.
Protein Source	Peptide	Intervals	Length	Function	DQHXN-Q32M42	ATCC15009	DYNDL36-6	Region
Alpha-S1-casein	RPKHPIKHQ	1-9	9	2	ND	56000000	ND	Ⅰ
	KHQGLPQEVLNENLL	7-21	15	1	2140000000	ND	ND	Ⅰ+Ⅱ
	FFVAPFPEVFGK	23-34	12	2	237000000	ND	ND	Ⅱ
	YL	91-92，94-95	2	2	1970000000	883000000	701000000	Ⅳ
	SDIPNPIGSENSEK	180-193	14	5	ND	ND	205000000	Ⅷ
	LW	198-199	2	2	ND	29100000	ND	Ⅷ
Alpha-S2-casein	TKKTKLTEEEKNRL	148-161	14	5	ND	1010000000	141000000	/
	KAMKPWIQPKTKVIPYVRYL	188-207	20	5	ND	ND	32000000	/
	AMKPWIQPK	189-197	9	2	172000000	ND	ND	/
	WIQPKTKVIPYVRYL	193-207	15	5	73900000	ND	ND	/
	TKVIPYVRYL	198-207	10	5	317000000	ND	ND	/
Beta-casein	NIPPLTQTPVVVPPFLQPE	58-76	19	11	16800000000	1240000000	560000000	Ⅲ
	VYPFPGPIPN	59-68	10	1,2	1790000000	1050000000	ND	Ⅲ
	YPFP	60-63	4	14,14	221000000	26900000	ND	Ⅲ
	YPFPGPIPN	60-68	9	1,2,3	ND	1030000000	ND	Ⅲ
	PFP	61-63，110-112，204-206	3	2	92100000	ND	ND	Ⅲ+Ⅴ
	NIPPLTQTPVVVPPFLQ	73-89	17	2	180000000	ND	ND	Ⅲ
	TQTPVVVPPFLQPE	78-91	14	1	6300000000	451000000	ND	Ⅲ
	TPVVVPPFLQP	80-90	11	2	32200000	ND	ND	Ⅲ
	VVPP	83-86	4	2	38500000	ND	ND	Ⅲ
	VPP	84-86	3	1,2,6,7,8,9,10	1540000000	161000000	ND	Ⅲ
	HKEMPFPKYPVEPFTESQ	106-123	18	1	ND	89300000	ND	Ⅲ
	FPKYPVEPF	111-119	9	1	146000000	ND	ND	Ⅲ
	YPVEPF	114-119	6	1,3,5,14,15	ND	39300000	ND	Ⅲ
	SWMHQPHQPLPPT	142-154	13	1	21400000000	11200000000	ND	Ⅳ+Ⅴ
	WMHQPHQPLPPT	143-154	12	2,8	79500000000	1420000000	ND	Ⅴ
	HQPHQPLPPT	145-154	10	2	75600000000	14000000000	3400000000	Ⅴ
	HQPHQPLPPTVMFPPQ	145-160	16	2,8	73200000000	601000000	109000000	Ⅴ
	SQSKVLPVPQ	166-175	10	2	1460000000	ND	ND	Ⅴ
	SQSKVLPVPQKAVPYPQ	166-182	17	1	387000000	207000000	ND	Ⅴ
	KVLPVPQK	169-176	8	1	ND	733000000	ND	Ⅴ
	RDMPIQAF	183-190	8	2	2480000000	ND	ND	Ⅴ
	LLYQEPVLGPVRGPFPIIV	191-209	19	2	266000000	5110000000	62400000	Ⅴ
	LYQEPVLGPVRGPFPIIV	192-209	18	4	ND	1600000000	586000000	Ⅴ
	YQEPVLGPVR	193-202	10	1,2,4,8,13	61900000	ND	ND	Ⅴ
	YQEPVLGPVRGPFPIIV	193-209	17	2,4,5,12	14800000000	7630000000	1430000000	Ⅴ
	QEPVLGPVRGPFPIIV	194-209	16	2	23300000000	12300000000	1840000000	Ⅴ
	EPVLGPVRGPFP	195-206	12	2	15700000	676000000	ND	Ⅴ
	VLGP	197-200	4	2,3	ND	37700000	ND	Ⅴ
Kappa-casein	QYVLSRYPSYGLN	29-41	13	1	146000000	489000000	ND	/
	INNQFLPYPYYAKPA	51-65	15	1	984000000	ND	ND	/
	AVRSPAQILQWQ	66-77	12	1	188000000	ND	ND	/
	ARHPHPHLSFM	96-106	11	1	6800000000	9050000000	1360000000	/
	RHPHPHLSFM	97-106	10	1	801000000	227000000	ND	/
	AIPPKKNQD	107-115	9	2	464000000	1440000000	1300000000	/
1The positions of fragments listed referred to MDPDB. 2The regions of caseins listed referred to Table S1. 3Bioactivity represented by numbers is as follows:1, Antioxidant; 2, ACE-inhibitory; 3, DPP-IV Inhibitory; 4, Immunomodulatory; 5, Antimicrobial; 6, Stimulates trabecular bone growth; 7, Reduces bone loss; 8, Anti-inflammatory; 9, Nitric oxide liberation; 10, Enhance insulin signaling; 11, I…
